# Supplementary material for: Characterization of the 3,4-Dichloroaniline Degradation Gene Cluster in Acinetobacter soli GFJ2
Source: Microorganisms. 2024 Mar 19;12(3):613. doi: 10.3390/microorganisms12030613 (PMC10974035; doi:10.3390/microorganisms12030613)
Supplement: Supplementary file 1 [file microorganisms-12-00613-s001.zip]

Archive with 1 entries (1 files):
- microorganisms-2908159-supplementary.pdf
